# Supplementary material for: Dual NRF2 paralogs in Coho salmon and their antioxidant response element targets
Source: Redox Biol. 2016 Jul 6;9:114–23. doi: 10.1016/j.redox.2016.07.001 (PMC5068245; doi:10.1016/j.redox.2016.07.001)
Supplement: Supplementary file 2 — Supplementary material: Fig. 10. Supplemental.A comparison of reporters used in this study. Relative constitutive expression of the promoter reporters used in this study above background (pGL3 -, the empty vector), upward graph; numbers are averaged over three or more independent experiments. Fold induction of each wild-type reporter by coho Nrf2A or -2B relative to the constitutive levels of each, lower graph. [file mmc2.xlsx]

## Sheet: Sheet1
Gene or cDNA	Set	Primer name	Primer sequence 5'-/-3'	Task	Source
gstr	1	cohoGSTr iPCR f1	GCACAAGTCTAAAGAAGTCCTGG	iPCR ROL	JX416475, GenBank (O. kisutch)
	1	cohoGSTr iPCR r1	CCTGCAGTTGCTTTTCCTCC		JX416475, GenBank
	2	cGSTrhKpFP	gaaaGGTACC CAGTGTAGTCTGGCCCAGGAG	Amplify genDNA to clone into pGL3	This study.
	2	cGSTrhXh RP	cgcaCTCGAG ATTGGAGACTCGACCGCAAAAG		This study.
gstr mut		cGSTRepreMUT	CCTTTGTGCTGTAGCCTACAcccCTATGCGTAATTCATTTGTTG	Site-directed mutagenesis.	This study.
gstp	3	gst pi ex2fp2	GGGCCATACACAATCACCTAC	Amplify genDNA	JX416477, GenBank (O. kisutch)
	3	gst pi ex3rp2	GGATCTCCTTCCACTCCTGG		JX416477, GenBank
	4	pi iFP1	GACCTGGATTTCACCCACAATGGC	iPCR ROL	This study.
	4	pi iFP2	GGACTACTAGGTTGGCTCAGCTGG		This study.
	5	pi seq prm1 rp	CGG GTG CAG CCT GAT AAC ATT GG	Amplify genDNA	This study.
	5	GSTpiEx1Afp	CACTGATCACTGTCAGAGCCACC		BT058249, GenBank (S. salar)
	6	Pi iRPv3	GTC CTA GCC ATC TAT TGC ACA TCG	iPCR ROL	This study.
	6	Pi iFPv3	GTCCTATAGTCGGTCGTGCACG		This study.
	7	GSTP1-1.2FP1	GCTTGGTCGCAAATGGACAATGAC	Amplify genDNA	AGKD01027908, SalmonDB (S. salar)
	7	Pi iRPv3	GTC CTA GCC ATC TAT TGC ACA TCG		This study.
	8	Pi iFPv3	GTCCTATAGTCGGTCGTGCACG	iPCR ROL	This study.
	8	GSTP1 iRPv4	GGT CAG GGC TTT GTA ATG GCC		This study.
	9	cGSTP1KpFP	ggttGGTACC GCTAGCCATTTCACATCGGTTAC	Amplify genDNA to clone into pGL3	This study.
	9	cGSTP1XhRP	ggttCTCGAG TGGTGCAGTGGCTCTGACG		This study.
gstp mut		cGSTPepreMUT	GTAACTAACTTGTAAGTCAGTAcccCTTTGCAGAAAGTGACAGATG	Site-directed mutagenesis.	This study.
hmox	10	HMO1ex3RPa	CTG CTT TTA TCT GTT CTG ACA AAT C	iPCR ROL	BT047880, GenBank (S. salar); OM2U027670, GenBank (O. mykiss)
	10	HMOex3FPb	CACCCAACTGATGCTGAGCTATCAG		BT047880, GenBank (S. salar); OM2U027670, GenBank (O. mykiss)
	11	hmo ipcr rp	CCT CTT TAA CCT GTG TCC CTG TC	iPCR ROL	This study.
	11	hmo ipcr fp	CCA GCT GTA TAA CAA GAC ATC AAC AAG G		This study.
	12	HMOex3FPb	CACCCAACTGATGCTGAGCTATCAG	iPCR ROL	This study.
	12	HMO iRP v2	CTC CCT TGC CTT CTC TCC C		This study.
	13	HMO5prm FP -2000	GCTGATGAGTTTCCTGTGTCGAAGG	Amplify genDNA	This study.
	13	HMO iRP v2	CTC CCT TGC CTT CTC TCC C		This study.
	14	cHMOXKpFP	gaaaGGTACC GACGGGTGCTGTTGTGACTG	Amplify genDNA to clone into pGL3	This study.
	14	cHMOXXhRP2	gggtCTCGAG TCTGTAATCCAGCATTTTTTATATGG		This study.
hmox mut		cHMOXepreMUT	CTCACTGGTAAATCTGCCCTGaatTGTTAAGCTTCAGCATAAG	Site-directed mutagenesis.	This study.
prdx1	15	PRDX1EX1fpA	CGCAGTGGGACCGAAGTAG	Amplify genDNA	NM_001124277, GenBank (O. mykiss); NM_001141386, GenBank (S. salar)
	15	PRDX1EX2rpA	GAT GCC CGA TGC GTG CTT TAC		NM_001124277, GenBank (O. mykiss); NM_001141386, GenBank (S. salar)
	16	prdx intr1 fp	CATGCCTTCTCATTTTCTTTGTGTGC	iPCR ROL	This study.
	16	PRDX1EX1rpA	CTA CTT CGG TCC CAC TGC G		This study.
	17	cPRDXKpFP	ggaaGGTACC ACAGACGAAGAAGTGAAGG	Amplify genDNA to clone into pGL3	This study.
	17	cPRDXXhRP1	ggttCTCGAG CTACTTCGGTCCCACTGCGG		This study.
prdx1 mut1		cPRDX150epreMUT	GGAAGGAAATGTGCAAAGgggTGGTGCAGTGTGAGGTAG	Site-directed mutagenesis.	This study.
prdx1 mut2		cPRDX130epreMUT	CAAATACTCATAACAACTGAAcccCTGCGCTGTGGCCATAG	Site-directed mutagenesis.	This study.
gclc	18	GCLCex2rp	GGG TTG GTC TTT TCT CCT TTG TCT TG	Amplify genDNA	AGKD01414012, SalmonDB (S. salar); OM2U047696, SalmonDB (O. mykiss)
	18	cohoGCLCex1f2	CTCAACATCTATAACAAGGTGAAAGAACG		AGKD01414012, SalmonDB (S. salar); OM2U047696, SalmonDB (O. mykiss)
	19	GCLCiPCRrpV2	CTGCACAACCGAAGTTGGCAAC	iPCR ROL	This study.
	19	GCLCiPCRfpV2	CGTCAGGATAGTAGTTGTAGCGAATGC		This study.
	20	GCLC-iFP-v3	CGC GTG AAT TGA CCG GTC CTC	iPCR ROL	This study.
	20	GCLC-iRP-v3	CAC ACT CAC AGT GAC TGA ACA CGT G		This study.
	21	ssGCLC-2kFP2	GTGATGCACTGAAGAAGCTGGAGG	Amplify genDNA	AGKD01030045, SalmonDB (S. salar)
	21	GCLC-iFP-v3	CGC GTG AAT TGA CCG GTC CTC		This study.
	22	cGCLCKpFP	gagaGGTACC TCGGATGGCAGAGAGCTTG	Amplify genDNA to clone into pGL3	This study.
	22	cGCLCXhRP	ggttCTCGAG CAAGCGTTCGGCACAGACAG		This study.
gclc mut		cGCLCepreMUT	GAGGGAAAGACTGCTGAGaatCAATGACGCGTCCCCCCG	Site-directed mutagenesis.	This study.
Nfe2l2a	23	zNRF2 H3fp	gaggagAAGCTT GAGACATGATGGAGATTGAAATGTC	Amplify zebrafish nfe2l2a cDNA for cloning into pcDNA.	XM_005172511 and XM_005172511, GenBank (D. rerio)
	23	zNRF2 Xhrp	gaggtc CTCGAG GCTAGATATTCTTCACAAGAGTC		XM_005172511 and XM_005172511, GenBank (D. rerio)
Nfe2l2b	24	zNrf2bFP	gtgtGGTACC ATGGACGACCTTTCAGCTCAATTTC	Amplify zebrafish nfe2l2b cDNA for cloning into pcDNA.	NM_001257183, GenBank (D. rerio)
	24	zNrf2bRP	acccTCTAGA ATTATACAGCAACATTTAAATCCCCTGATGAC		NM_001257183, GenBank (D. rerio)
Nfe2l2A	25	cohoH3Nrf2XFP	caca AAGCTT CTTTACGAAGGGACAACTCTCTATTATG	Amplify coho nfe2l2A cDNA for cloning into pcDNA.	FR905794, gene GSONMT00046250001, GenBank (O. mykiss); NM_001139807, GenBank (S. salar)
	25	cohoXhNrf2XRP	ctctCTCGAG CTCTACCATGTAGTAAAACAGAGAAGTG		FR905794, gene GSONMT00046250001, GenBank (O. mykiss); NM_001139807, GenBank (S. salar)
Nfe2l2B	26	cohoH3Nrf2Yfp	caca AAGCTT CAAAGGGACAAGCCAACTATCCACTATG	Amplify coho nfe2l2B cDNA for cloning into pcDNA.	HG973522, gene GSONMT00008906001, GenBank (O. mykiss); BT059007, GenBank (S. salar)
	26	cohoXhNrf2Yrp	gtgt CTCGAG GTACCAAGTAGTAAAGCAGAGAAGTG		HG973522, gene GSONMT00008906001, GenBank (O. mykiss); BT059007, GenBank (S. salar)
Nfe2l2A	27	cNrf2AqRPV2	GGCGGATCAGATTTCATCATGATGTGAC	Real-time PCR	This study.
	27	cNrf2AqFPv2	CGCACCCTCTCAAGTCATACAGGA		This study.
Nfe2l2B	28	cNrf2BqRPv2	GTAGCTCACATGCCATGACATGGTTG	Real-time PCR	This study.
	28	cNrf2BqFPv2	GCATCCCCTCAAGTCACACAGAA
ee1a1b	29	salEF1A-B fp	ACAGCCAGAAGCGTTTTGAGGAA	Real-time PCR	HE984311, GenBank (C. maraena); AF321836, GenBank (S. salar)
	29	salEF1A-B rp	GGA GGG GGG CAG GAT TGA
eef1a1a	30	salEF1A-A fp	GCCAGAAGCGGTTTGAGGAG	Real-time PCR	HE984310, GenBank (C. maraena); BG933853, GenBank (S. salar)
	30	salEF1A-A rp	GGA TGG GGG CAG GAT GCT

## Sheet: Sheet2
Expression and reporter plasmids	Sequence
>pcDNAzNrf2a	GACGGATCGGGAGATCTCCCGATCCCCTATGGTGCACTCTCAGTACAATCTGCTCTGATGCCGCATAGTTAAGCCAGTATCTGCTCCCTGCTTGTGTGTTGGAGGTCGCTGAGTAGTGCGCGAGCAAAATTTAAGCTACAACAAGGCAAGGCTTGACCGACAATTGCATGAAGAATCTGCTTAGGGTTAGGCGTTTTGCGCTGCTTCGCGATGTACGGGCCAGATATACGCGTTGACATTGATTATTGACTAGTTATTAATAGTAATCAATTACGGGGTCATTAGTTCATAGCCCATATATGGAGTTCCGCGTTACATAACTTACGGTAAATGGCCCGCCTGGCTGACCGCCCAACGACCCCCGCCCATTGACGTCAATAATGACGTATGTTCCCATAG…
>pcDNAzNrf2b	GACGGATCGGGAGATCTCCCGATCCCCTATGGTGCACTCTCAGTACAATCTGCTCTGATGCCGCATAGTTAAGCCAGTATCTGCTCCCTGCTTGTGTGTTGGAGGTCGCTGAGTAGTGCGCGAGCAAAATTTAAGCTACAACAAGGCAAGGCTTGACCGACAATTGCATGAAGAATCTGCTTAGGGTTAGGCGTTTTGCGCTGCTTCGCGATGTACGGGCCAGATATACGCGTTGACATTGATTATTGACTAGTTATTAATAGTAATCAATTACGGGGTCATTAGTTCATAGCCCATATATGGAGTTCCGCGTTACATAACTTACGGTAAATGGCCCGCCTGGCTGACCGCCCAACGACCCCCGCCCATTGACGTCAATAATGACGTATGTTCCCATAG…
>pcDNAcohoNrf2A	GACGGATCGGGAGATCTCCCGATCCCCTATGGTGCACTCTCAGTACAATCTGCTCTGATGCCGCATAGTTAAGCCAGTATCTGCTCCCTGCTTGTGTGTTGGAGGTCGCTGAGTAGTGCGCGAGCAAAATTTAAGCTACAACAAGGCAAGGCTTGACCGACAATTGCATGAAGAATCTGCTTAGGGTTAGGCGTTTTGCGCTGCTTCGCGATGTACGGGCCAGATATACGCGTTGACATTGATTATTGACTAGTTATTAATAGTAATCAATTACGGGGTCATTAGTTCATAGCCCATATATGGAGTTCCGCGTTACATAACTTACGGTAAATGGCCCGCCTGGCTGACCGCCCAACGACCCCCGCCCATTGACGTCAATAATGACGTATGTTCCCATAG…
>pcDNAcohoNrf2B	GACGGATCGGGAGATCTCCCGATCCCCTATGGTGCACTCTCAGTACAATCTGCTCTGATGCCGCATAGTTAAGCCAGTATCTGCTCCCTGCTTGTGTGTTGGAGGTCGCTGAGTAGTGCGCGAGCAAAATTTAAGCTACAACAAGGCAAGGCTTGACCGACAATTGCATGAAGAATCTGCTTAGGGTTAGGCGTTTTGCGCTGCTTCGCGATGTACGGGCCAGATATACGCGTTGACATTGATTATTGACTAGTTATTAATAGTAATCAATTACGGGGTCATTAGTTCATAGCCCATATATGGAGTTCCGCGTTACATAACTTACGGTAAATGGCCCGCCTGGCTGACCGCCCAACGACCCCCGCCCATTGACGTCAATAATGACGTATGTTCCCATAG…
>pGL3coho-gclc:luc	GGTACCTCGGATGGCAGAGAGCTTGCACAGGAACTGAAGAACTTGCCTGACTTGTCATCAAAGACGATGACCCTGCTTGAGCTGCTGATATTTATACAAGAACGGGAGCTCTCAGAATTAGTCTTTACTCTTCAATAATCAGGTTCTCCTCTTTGTATGTGTGTTACTTTATTTGTGTGATATTGGATTTGTGCAATTTAGTTTTATTTGCGTATTTTTTGTTAGCAATAGGGTAATAATTTGTATTTATATACTACAATTAGTTTGTCTTTGTCTTTGTTGCTTCTTTTTGCTATTTATGAGTGTAATGATGTGCGCTGAGAGTCGGGAAGCAAGTTCAGGGAATGAGTGTTAATACAAAACAAGAAACATGCAGTTTATTAGGTTACAGATACATTC…
>pGL#coho-gstp::luc	GGTACCGCTAGCCATTTCACATCGGTTACACTTGCAAGCCGAAGAACACCATCCCAACCGTGAAGCACGGGGGTGGCAGCGCCCGTGCTGTAGGAGGGACTGGTGCACTGGTGCACAAAATAGATGGCATCATGAGACAGGAAAATTATGTGGATATATTGAAGCAACATCTCAAGACATCAGTGAGGAAGTTAAAGCTTGGTCGTAAATGGACAATGACCCCAAGCATACTTACAAAGTTGTGGCAAAATGGCTTAAGGACGACAAAGTCAAGGTATTGGAGTGGCCATTACAAAGCTCTGACCTCAATCCTATAGAACATTTGCGAGCAGAACTGAAAAAGTGTGCGCAAGCAAGGAGGCCTACAACCTGACTCAGTTACACCAGCTCTGTCAGGAG…
>pGL3coho-gstr::luc	GGTACCGAGTGTAGTCTGGCCCAGGAGTGGGAAGGTGAACGGAAAGGCTCTGGAGCAACGAACCGCCCTTGCTGTCTCTGCCTGGCCGGTTCCCCTCTTTCCACTGCGATTCTCTGCCTCTAACCCTATTACAGGGGCTGAGTCACTGGCTTACTGGGGCTCTCTCATGCCGTCCCTGGAAGGGGTGCGTCACCTGAGTGGGTTGATTCACTGATGTGGTCATCCTGTCTGGGTTGGCGCCCCCCCCTTGGGTTGTGCCGTGGCGGAGATCTTTGTGGGCTATACTCAGCCTTGTCTCAGGATGGTAAGTTGGTGGTTGAAGATATCCCTCTAGTGGTGTGGGGGCTGTGCTTTGGCAAAGTGGGTGGGGTTATATCCTTCCTGTTTGGTCCTGTCCGG…
>pGL3coho-hmox::luc	GGTACCGACGGGTGCTGTTGTGACTGTGGTAGTCATCAGGAAAACATTGGACCAGGGCGACCAGGAGGGCTAGGAGAAGAAGGATAGGGGAATCCATGACCTATGAATGAGTAAAAGGCAATGACGGCATTTAATGGTGGGAAAGTGGGTTTAGTGAAGGTCATTGCAATACCCTGGTGACAATAATCAACGGCAAATTTAAATTTTGAAAGCTGCAATCTGAAAATATCCACTGGCAAGCAGCAACTATATTGTTGTCAAAGTTATGCAACTCTTTTCAATGGATTTACCAACATAAGAAGGTCAAATGAAATGACATATCAGATAGCATTGTTCAAGTGAGTGGAAGAACAGAGAAACTACGACAATAGCGGGCcTTCATGGGGTGTATCCCGTGCT…
>pGL3coho-prdx1::luc	GGTACCACAGACGAAGAAGTGAAGGTGAAGGTGAAGAAGCCAAATGTGGAGGTCCAGCACCAAACCAGTGTCTACATATGTGAAAACGACGCATTTCTACATTTCAAATATTATGAGATATGCAGTGACATGAGGAGCAAGAAAATACTCTCCCTCTAGGTAGAAACACATTGCAGGTTTAGAAAATAACTGTTTTTCTTAGTTTTAATCCTACCCTGGGATGTTCCAGAGAAGCATTTTTAGGACCTTTTATCTTGTCTTTTTAACCACAGGTCATAGAAACGCGCCATGGTTTGGTGCTGGAGATAATGAATACGTCAAACAGGCAGGCCTACCTCTTACTTCTTAAGAAGTACACACAAAGCCCTCTTGTTGTTAATATACATTTCAATTAAGATG…
